# Supplementary material for: Early Referral to Nephrological Care and the Uptake of Peritoneal Dialysis. An Analysis of German Claims Data
Source: Int J Environ Res Public Health. 2021 Aug 7;18(16):8359. doi: 10.3390/ijerph18168359 (PMC8393988; doi:10.3390/ijerph18168359)
Supplement: Supplementary file 1 [file ijerph-18-08359-s001.zip]

Archive with 1 entries (1 files):
- ijerph-1306242-supplementary.pdf
